# Supplementary material for: The minnow Phoxinus lumaireul (Leuciscidae) shifts the Adriatic–Black Sea basin divide in the north‐western Dinaric Karst region
Source: Ecohydrology. 2022 Jul 13;15(6):e2449. doi: 10.1002/eco.2449 (PMC9539529; doi:10.1002/eco.2449)
Supplement: Supplementary file 5 — Table S1. All examined specimens with GenBank accession numbers from this study and previous studies (Palandačić et al. 2015, 2017). Sampling sites with coordinates, drainage basins, clades, and sampling dates are given. [file ECO-15-e2449-s002.xlsx]

## Sheet: all samples
Lab ID	clade		Sampling Site	Drainage	Y	X	COI GenBank	cytb GenBank	RPS7-H1 GenBank	RPS7-H2 GenBank
this study
BELS1	1a		Belski potok, Goriška Brda	Adriatic Sea	46.029693	13.526847	ON459777	ON494605	ON495065
BELS2	1a		Belski potok, Goriška Brda	Adriatic Sea	46.029693	13.526847	ON459778	ON494606
BELS3	1a		Belski potok, Goriška Brda	Adriatic Sea	46.029693	13.526847	ON459779	ON494607	ON495066	ON495067
BELS4	1a		Belski potok, Goriška Brda	Adriatic Sea	46.029693	13.526847	ON459780	ON494608	ON495068
BELS5	1a		Belski potok, Goriška Brda	Adriatic Sea	46.029693	13.526847	ON459781	ON494609
BELS6	1a		Belski potok, Goriška Brda	Adriatic Sea	46.029693	13.526847	ON459782	ON494610	ON495069
BLOS1	1c		Bloščica	Black Sea	45.793531	14.493475	ON459783	ON494611	ON495070
BLOS10	1c		Bloščica	Black Sea	45.793531	14.493475	ON459784	ON494620
BLOS11	1c		Bloščica	Black Sea	45.793531	14.493475	ON459785	ON494621
BLOS12	1c		Bloščica	Black Sea	45.793531	14.493475	ON459786	ON494622	ON495071
BLOS13	1c		Bloščica	Black Sea	45.793531	14.493475	ON459787	ON494623
BLOS14	1c		Bloščica	Black Sea	45.793531	14.493475	ON459788	ON494624	ON495072
BLOS15	1c		Bloščica	Black Sea	45.793531	14.493475	ON459789	ON494625	ON495073	ON495074
BLOS16	1c		Bloščica	Black Sea	45.793531	14.493475	ON459790	ON494626
BLOS17	1c		Bloščica	Black Sea	45.793531	14.493475	ON459791	ON494627
BLOS18	1c		Bloščica	Black Sea	45.793531	14.493475	ON459792	ON494628
BLOS19	1c		Bloščica	Black Sea	45.793531	14.493475	ON459793	ON494629
BLOS2	1c		Bloščica	Black Sea	45.793531	14.493475	ON459794	ON494612	ON495075
BLOS20	1c		Bloščica	Black Sea	45.793531	14.493475	ON459795	ON494630
BLOS21	1c		Bloščica	Black Sea	45.793531	14.493475	ON459796	ON494631
BLOS22	1c		Bloščica	Black Sea	45.793531	14.493475	ON459797	ON494632	ON495076
BLOS23	1c		Bloščica	Black Sea	45.793531	14.493475	ON459798	ON494633
BLOS24	1c		Bloščica	Black Sea	45.793531	14.493475	ON459799	ON494634	ON495077
BLOS25	1c		Bloščica	Black Sea	45.793531	14.493475	ON459800	ON494635
BLOS26	1c		Bloščica	Black Sea	45.793531	14.493475	ON459801	ON494636
BLOS27	1c		Bloščica	Black Sea	45.793531	14.493475	ON459802	ON494637	ON495078
BLOS28	1c		Bloščica	Black Sea	45.793531	14.493475	ON459803	ON494638
BLOS29	1c		Bloščica	Black Sea	45.793531	14.493475	ON459804	ON494639
BLOS3	1c		Bloščica	Black Sea	45.793531	14.493475	ON459805	ON494613	ON495079
BLOS4	1c		Bloščica	Black Sea	45.793531	14.493475	ON459806	ON494614	ON495080
BLOS5	1c		Bloščica	Black Sea	45.793531	14.493475	ON459807	ON494615
BLOS6	1c		Bloščica	Black Sea	45.793531	14.493475	ON459808	ON494616	ON495081
BLOS7	1c		Bloščica	Black Sea	45.793531	14.493475	ON459809	ON494617
BLOS8	1c		Bloščica	Black Sea	45.793531	14.493475	ON459810	ON494618	ON495082
BLOS9	1c		Bloščica	Black Sea	45.793531	14.493475	ON459811	ON494619
CERJ1	1c		Cereja	Black Sea	45.8278491	14.637292694	ON459812	ON494640
CERJ10	1c		Cereja	Black Sea	45.8278491	14.637292694	ON459813	ON494649
CERJ11	1c		Cereja	Black Sea	45.8278491	14.637292694	ON459814	ON494650
CERJ12	1c		Cereja	Black Sea	45.8278491	14.637292694	ON459815	ON494651
CERJ13	1c		Cereja	Black Sea	45.8278491	14.637292694	ON459816	ON494652	ON495089
CERJ14	1c		Cereja	Black Sea	45.8278491	14.637292694	ON459817	ON494653
CERJ15	1c		Cereja	Black Sea	45.8278491	14.637292694	ON459818	ON494654
CERJ16	1c		Cereja	Black Sea	45.8278491	14.637292694	ON459819	ON494655
CERJ17	1c		Cereja	Black Sea	45.8278491	14.637292694	ON459820	ON494656	ON495090	ON495091
CERJ18	1c		Cereja	Black Sea	45.8278491	14.637292694	ON459821	ON494657	ON495092
CERJ19	1c		Cereja	Black Sea	45.8278491	14.637292694	ON459822	ON494658
CERJ2	1c		Cereja	Black Sea	45.8278491	14.637292694	ON459823	ON494641	ON495093
CERJ20	1c		Cereja	Black Sea	45.8278491	14.637292694	ON459824	ON494659
CERJ21	1c		Cereja	Black Sea	45.8278491	14.637292694	ON459825	ON494660	ON495094
CERJ22	1c		Cereja	Black Sea	45.8278491	14.637292694	ON459826	ON494661
CERJ23	1c		Cereja	Black Sea	45.8278491	14.637292694	ON459827	ON494662	ON495095
CERJ24	1c		Cereja	Black Sea	45.8278491	14.637292694	ON459828	ON494663
CERJ25	1c		Cereja	Black Sea	45.8278491	14.637292694	ON459829	ON494664
CERJ26	1c		Cereja	Black Sea	45.8278491	14.637292694	ON459830
CERJ27	1c		Cereja	Black Sea	45.8278491	14.637292694	ON459831	ON494665
CERJ28	1c		Cereja	Black Sea	45.8278491	14.637292694	ON459832	ON494666
CERJ29	1c		Cereja	Black Sea	45.8278491	14.637292694	ON459833	ON494667
CERJ3	1c		Cereja	Black Sea	45.8278491	14.637292694	ON459834	ON494642
CERJ30	1c		Cereja	Black Sea	45.8278491	14.637292694	ON459835	ON494668
CERJ31	1c		Cereja	Black Sea	45.8278491	14.637292694	ON459836	ON494669
CERJ32	1c		Cereja	Black Sea	45.8278491	14.637292694	ON459837	ON494670
CERJ33	1c		Cereja	Black Sea	45.8278491	14.637292694	ON459838	ON494671
CERJ34	1c		Cereja	Black Sea	45.8278491	14.637292694	ON459839	ON494672
CERJ35	1c		Cereja	Black Sea	45.8278491	14.637292694	ON459840	ON494673
CERJ36	1c		Cereja	Black Sea	45.8278491	14.637292694	ON459841	ON494674
CERJ4	1c		Cereja	Black Sea	45.8278491	14.637292694	ON459842	ON494643	ON495096	ON495097
CERJ5	1c		Cereja	Black Sea	45.8278491	14.637292694	ON459843	ON494644	ON495098
CERJ6	1c		Cereja	Black Sea	45.8278491	14.637292694	ON459844	ON494645
CERJ7	1c		Cereja	Black Sea	45.8278491	14.637292694	ON459845	ON494646	ON495098	ON495099
CERJ8	1c		Cereja	Black Sea	45.8278491	14.637292694	ON459846	ON494647	ON495100
CERJ9	1c		Cereja	Black Sea	45.8278491	14.637292694	ON459847	ON494648	ON495101	ON495102
CERK1	1a		Cerkniščica	Adriatic Sea/Black Sea	45.785985	14.343507	ON459848	ON494675
CERK10	1a		Cerkniščica	Adriatic Sea/Black Sea	45.785985	14.343507	ON459849	ON494683
CERK11	1c		Cerkniščica	Adriatic Sea/Black Sea	45.785985	14.343507	ON459850	ON494684	ON495103
CERK13	1a		Cerkniščica	Adriatic Sea/Black Sea	45.785985	14.343507	ON459851	ON494685
CERK15	1a		Cerkniščica	Adriatic Sea/Black Sea	45.785985	14.343507	ON459853	ON494687	ON495104	ON495105
CERK16	1a		Cerkniščica	Adriatic Sea/Black Sea	45.785985	14.343507	ON459854	ON494688
CERK17	1a		Cerkniščica	Adriatic Sea/Black Sea	45.785985	14.343507	ON459855	ON494689
CERK18	1c (1a)*		Cerkniščica	Adriatic Sea/Black Sea	45.785985	14.343507	ON459856	ON494690	ON495106	ON495107
CERK19	1a		Cerkniščica	Adriatic Sea/Black Sea	45.785985	14.343507	ON459857	ON494691
CERK2	1a		Cerkniščica	Adriatic Sea/Black Sea	45.785985	14.343507	ON459858	ON494676
CERK20	1a		Cerkniščica	Adriatic Sea/Black Sea	45.785985	14.343507		ON494692
CERK21	1a (1c)		Cerkniščica	Adriatic Sea/Black Sea	45.785985	14.343507	ON459859	ON494693	ON495108	ON495109
CERK23	1a		Cerkniščica	Adriatic Sea/Black Sea	45.785985	14.343507	ON459860	ON494694
CERK24	1a (1c)		Cerkniščica	Adriatic Sea/Black Sea	45.785985	14.343507	ON459861	ON494695	ON495110
CERK25	1a		Cerkniščica	Adriatic Sea/Black Sea	45.785985	14.343507	ON459862	ON494696
CERK26	1a		Cerkniščica	Adriatic Sea/Black Sea	45.785985	14.343507	ON459863	ON494697
CERK27	1a (1c)		Cerkniščica	Adriatic Sea/Black Sea	45.785985	14.343507	ON459864	ON494698	ON495111
CERK28	1a		Cerkniščica	Adriatic Sea/Black Sea	45.785985	14.343507	ON459865	ON494699
CERK29	1a (1c)		Cerkniščica	Adriatic Sea/Black Sea	45.785985	14.343507	ON459866	ON494700	ON495112
CERK3	1a		Cerkniščica	Adriatic Sea/Black Sea	45.785985	14.343507	ON459867	ON494677
CERK30	1a		Cerkniščica	Adriatic Sea/Black Sea	45.785985	14.343507	ON459868	ON494701	ON495113
CERK31	1c		Cerkniščica	Adriatic Sea/Black Sea	45.785985	14.343507	ON459869	ON494702	ON495114
CERK32	1a		Cerkniščica	Adriatic Sea/Black Sea	45.785985	14.343507	ON459870
CERK4	1a		Cerkniščica	Adriatic Sea/Black Sea	45.785985	14.343507	ON459871	ON494678
CERK5	1a		Cerkniščica	Adriatic Sea/Black Sea	45.785985	14.343507	ON459872	ON494679
CERK6	1a (1c)		Cerkniščica	Adriatic Sea/Black Sea	45.785985	14.343507	ON459873	ON494680	ON495115	ON495116
CERK7	1a (1c)		Cerkniščica	Adriatic Sea/Black Sea	45.785985	14.343507	ON459874	ON494681	ON495117
CERK9	1a		Cerkniščica	Adriatic Sea/Black Sea	45.785985	14.343507	ON459875	ON494682
VIPA1	1a		confluence of Dargonac (Confluence to Vipava)	Adriatic Sea	45.840251	13.934037	ON460237	ON494703	ON495118
VIPA2	1a		confluence of Dargonac (Confluence to Vipava)	Adriatic Sea	45.840251	13.934037	ON460241	ON494704	ON495119
VIPA3	1a		confluence of Dargonac (Confluence to Vipava)	Adriatic Sea	45.840251	13.934037	ON460242	ON494705	ON495120	ON495121
VIPA4	1a		confluence of Dargonac (Confluence to Vipava)	Adriatic Sea	45.840251	13.934037	ON460243	ON494706	ON495122	ON495123
HOTE1	1a		Hotenjka	Black Sea	45.930610	14.143766	ON459876	ON494707	ON495124	ON495125
HOTE11	1a		Hotenjka	Black Sea	45.930610	14.143766	ON459877	ON494715	ON495126	ON495127
HOTE12	1a		Hotenjka	Black Sea	45.930610	14.143766	ON459878	ON494716	ON495128	ON495129
HOTE13	1a		Hotenjka	Black Sea	45.930610	14.143766	ON459879	ON494717	ON495130
HOTE14	1a		Hotenjka	Black Sea	45.930610	14.143766	ON459880	ON494718	ON495131
HOTE15	1a		Hotenjka	Black Sea	45.930610	14.143766	ON459881	ON494719	ON495132
HOTE16	1a		Hotenjka	Black Sea	45.930610	14.143766	ON459882	ON494720	ON495133
HOTE17	1a		Hotenjka	Black Sea	45.930610	14.143766	ON459883	ON494721
HOTE18	1a		Hotenjka	Black Sea	45.930610	14.143766	ON459884	ON494722
HOTE19	1a		Hotenjka	Black Sea	45.930610	14.143766	ON459885	ON494723
HOTE2	1a		Hotenjka	Black Sea	45.930610	14.143766	ON459886	ON494708
HOTE21	1a		Hotenjka	Black Sea	45.930610	14.143766	ON459887	ON494724	ON495134
HOTE22	1a		Hotenjka	Black Sea	45.930610	14.143766	ON459888	ON494725
HOTE3	1a		Hotenjka	Black Sea	45.930610	14.143766	ON459889	ON494709	ON495135
HOTE4	1a		Hotenjka	Black Sea	45.930610	14.143766	ON459890	ON494710
HOTE5	1a		Hotenjka	Black Sea	45.930610	14.143766	ON459891	ON494711
HOTE7	1a		Hotenjka	Black Sea	45.930610	14.143766	ON459892	ON494712
HOTE8	1a		Hotenjka	Black Sea	45.930610	14.143766	ON459893	ON494713	ON495136
HOTE9	1a		Hotenjka	Black Sea	45.930610	14.143766	ON459894	ON494714	ON495137
VIPA5	1a		Hubelj	Adriatic Sea	45.86781	13.904234	ON460244	ON494726
VIPA6	1a		Hubelj	Adriatic Sea	45.86781	13.904234	ON460245	ON494727
VIPA8	1a		Hubelj	Adriatic Sea	45.86781	13.904234	ON460246	ON494728
VIPA9	1a		Hubelj	Adriatic Sea	45.86781	13.904234	ON460247	ON494729
IZIC22	1c		Iscica (Izica)	Black Sea	45.957526	14.534727	ON459909	ON494730	ON495138	ON495139
IZIC23	1c		Iscica (Izica)	Black Sea	45.957526	14.534727	ON459910	ON494731	ON495140
IZIC24	1c		Iscica (Izica)	Black Sea	45.957526	14.534727	ON459911	ON494732
IZIC24	1c		Iscica (Izica)	Black Sea	45.957526	14.534727	ON459912	ON494733	ON495141	ON495142
IZIC1	1c		River Izica, by the bridge of street Hauptmanca (crossing with Izanska c.)	Black Sea	45.999541	14.518242	ON459895	ON494734	ON495143
IZIC10	1c		River Izica, by the bridge of street Hauptmanca (crossing with Izanska c.)	Black Sea	45.999541	14.518242	ON459896	ON494743
IZIC11	1c		River Izica, by the bridge of street Hauptmanca (crossing with Izanska c.)	Black Sea	45.999541	14.518242	ON459897	ON494744
IZIC12	1c		River Izica, by the bridge of street Hauptmanca (crossing with Izanska c.)	Black Sea	45.999541	14.518242	ON459898	ON494745
IZIC13	1c		River Izica, by the bridge of street Hauptmanca (crossing with Izanska c.)	Black Sea	45.999541	14.518242	ON459899	ON494746
IZIC14	1c		River Izica, by the bridge of street Hauptmanca (crossing with Izanska c.)	Black Sea	45.999541	14.518242	ON459900	ON494747	ON495144	ON495145
IZIC15	1c		River Izica, by the bridge of street Hauptmanca (crossing with Izanska c.)	Black Sea	45.999541	14.518242	ON459901	ON494748
IZIC16	1c		River Izica, by the bridge of street Hauptmanca (crossing with Izanska c.)	Black Sea	45.999541	14.518242	ON459902	ON494749	ON495146
IZIC17	1c		River Izica, by the bridge of street Hauptmanca (crossing with Izanska c.)	Black Sea	45.999541	14.518242	ON459903	ON495147	ON495147
IZIC18	1c		River Izica, by the bridge of street Hauptmanca (crossing with Izanska c.)	Black Sea	45.999541	14.518242	ON459904	ON494750
IZIC19	1c		River Izica, by the bridge of street Hauptmanca (crossing with Izanska c.)	Black Sea	45.999541	14.518242	ON459905	ON494751
IZIC2	1c		River Izica, by the bridge of street Hauptmanca (crossing with Izanska c.)	Black Sea	45.999541	14.518242	ON459906	ON494735	ON495148
IZIC20	1c		River Izica, by the bridge of street Hauptmanca (crossing with Izanska c.)	Black Sea	45.999541	14.518242	ON459907	ON494752
IZIC21	1c		River Izica, by the bridge of street Hauptmanca (crossing with Izanska c.)	Black Sea	45.999541	14.518242	ON459908	ON494753	ON495149	ON495150
IZIC3	1c		River Izica, by the bridge of street Hauptmanca (crossing with Izanska c.)	Black Sea	45.999541	14.518242	ON459913	ON494736
IZIC4	1c		River Izica, by the bridge of street Hauptmanca (crossing with Izanska c.)	Black Sea	45.999541	14.518242	ON459914	ON494737
IZIC5	1c		River Izica, by the bridge of street Hauptmanca (crossing with Izanska c.)	Black Sea	45.999541	14.518242	ON459915	ON494738
IZIC6	1c		River Izica, by the bridge of street Hauptmanca (crossing with Izanska c.)	Black Sea	45.999541	14.518242	ON459916	ON494739
IZIC7	1c		River Izica, by the bridge of street Hauptmanca (crossing with Izanska c.)	Black Sea	45.999541	14.518242	ON459917	ON494740
IZIC8	1c		River Izica, by the bridge of street Hauptmanca (crossing with Izanska c.)	Black Sea	45.999541	14.518242	ON459918	ON494741	ON495151
IZIC9	1a (1c)		River Izica, by the bridge of street Hauptmanca (crossing with Izanska c.)	Black Sea	45.999541	14.518242	ON459919	ON494742	ON495152	ON495153
KOLP1	1b		Kolpa, Fara	Black Sea	45.473039	14.881838	ON459920	ON494754
KOLP10	1b		Kolpa, Fara	Black Sea	45.473039	14.881838	ON459921	ON494762
KOLP11	1b		Kolpa, Fara	Black Sea	45.473039	14.881838	ON459922	ON494763
KOLP12	1b		Kolpa, Fara	Black Sea	45.473039	14.881838	ON459923	ON494764
KOLP13	1b		Kolpa, Fara	Black Sea	45.473039	14.881838	ON459924	ON494765
KOLP14	1b		Kolpa, Fara	Black Sea	45.473039	14.881838	ON459925	ON494766
KOLP15	1b		Kolpa, Fara	Black Sea	45.473039	14.881838	ON459926	ON494767
KOLP16	1b		Kolpa, Fara	Black Sea	45.473039	14.881838	ON459927	ON494768
KOLP17	1b		Kolpa, Fara	Black Sea	45.473039	14.881838	ON459928	ON494769
KOLP18	1b		Kolpa, Fara	Black Sea	45.473039	14.881838	ON459929	ON494770
KOLP19	1b		Kolpa, Fara	Black Sea	45.473039	14.881838	ON459930	ON494771
KOLP2	1b		Kolpa, Fara	Black Sea	45.473039	14.881838	ON459931	ON494755	ON495158
KOLP20	1b		Kolpa, Fara	Black Sea	45.473039	14.881838	ON459932	ON494772
KOLP21	1b		Kolpa, Fara	Black Sea	45.473039	14.881838	ON459933	ON494773
KOLP22	1b		Kolpa, Fara	Black Sea	45.473039	14.881838	ON459934	ON494774
KOLP23	1b		Kolpa, Fara	Black Sea	45.473039	14.881838	ON459935	ON494775	ON495159
KOLP24	1b		Kolpa, Fara	Black Sea	45.473039	14.881838	ON459936	ON494776	ON495160
KOLP25	1b		Kolpa, Fara	Black Sea	45.473039	14.881838	ON459937	ON494777
KOLP26	1b		Kolpa, Fara	Black Sea	45.473039	14.881838	ON459938	ON494778	ON495161
KOLP27	1b		Kolpa, Fara	Black Sea	45.473039	14.881838	ON459939	ON494779
KOLP3	1b		Kolpa, Fara	Black Sea	45.473039	14.881838	ON459940	ON494756
KOLP4	1b		Kolpa, Fara	Black Sea	45.473039	14.881838	ON459941	ON494757
KOLP5	1b		Kolpa, Fara	Black Sea	45.473039	14.881838	ON459942	ON494758
KOLP6	1b		Kolpa, Fara	Black Sea	45.473039	14.881838	ON459943	ON494759
KOLP7	1b		Kolpa, Fara	Black Sea	45.473039	14.881838	ON459944	ON494760
KOLP9	1b		Kolpa, Fara	Black Sea	45.473039	14.881838	ON459945	ON494761	ON495162
KORO1	1b		Malinska, Koromaci	Black Sea	45.466452	13.834747	ON459946	ON494780	ON495163
KORO2	1b		Malinska, Koromaci	Black Sea	45.466452	13.834747	ON459947	ON494781	ON495164
KORO3	1b		Malinska, Koromaci	Black Sea	45.466452	13.834747	ON459948	ON494782	ON495165
KRKA1	1c		Krka	Black Sea	45.8621833	14.829533333333334	ON459949	ON494783
KRKA10	1c		Krka	Black Sea	45.8621833	14.829533333333334	ON459950	ON494792
KRKA11	1c		Krka	Black Sea	45.8621833	14.829533333333334	ON459951	ON494793
KRKA12	1c		Krka	Black Sea	45.8621833	14.829533333333334	ON459952	ON494794
KRKA13	1c		Krka	Black Sea	45.8621833	14.829533333333334	ON459953	ON494795
KRKA14	1c		Krka	Black Sea	45.8621833	14.829533333333334	ON459954	ON494796	ON495166	ON495167
KRKA15	1c		Krka	Black Sea	45.8621833	14.829533333333334	ON459955	ON494797	ON495168
KRKA16	1c		Krka	Black Sea	45.8621833	14.829533333333334	ON459956	ON494798
KRKA17	1c		Krka	Black Sea	45.8621833	14.829533333333334	ON459957	ON494799	ON495169
KRKA18	1c		Krka	Black Sea	45.8621833	14.829533333333334	ON459958	ON494800
KRKA19	1c		Krka	Black Sea	45.8621833	14.829533333333334	ON459959	ON494801
KRKA2	1c		Krka	Black Sea	45.8621833	14.829533333333334	ON459960	ON494784	ON495170
KRKA20	1c		Krka	Black Sea	45.8621833	14.829533333333334	ON459961	ON494802
KRKA21	1c		Krka	Black Sea	45.8621833	14.829533333333334	ON459962	ON494803
KRKA22	1c		Krka	Black Sea	45.8621833	14.829533333333334	ON459963	ON494804
KRKA23	1c		Krka	Black Sea	45.8621833	14.829533333333334	ON459964	ON494805
KRKA24	1c		Krka	Black Sea	45.8621833	14.829533333333334	ON459965	ON494806
KRKA25	1c		Krka	Black Sea	45.8621833	14.829533333333334	ON459966	ON494807	ON495171
KRKA26	1c		Krka	Black Sea	45.8621833	14.829533333333334	ON459967	ON494808
KRKA27	1c		Krka	Black Sea	45.8621833	14.829533333333334	ON459968	ON494809
KRKA28	1c		Krka	Black Sea	45.8621833	14.829533333333334	ON459969	ON494810
KRKA29	1c		Krka	Black Sea	45.8621833	14.829533333333334	ON459970	ON494811
KRKA3	1c		Krka	Black Sea	45.8621833	14.829533333333334	ON459971	ON494785
KRKA30	1c		Krka	Black Sea	45.8621833	14.829533333333334	ON459972	ON494812
KRKA31	1c		Krka	Black Sea	45.8621833	14.829533333333334	ON459973	ON494813
KRKA32	1c		Krka	Black Sea	45.8621833	14.829533333333334	ON459974	ON494814
KRKA33	1c		Krka	Black Sea	45.8621833	14.829533333333334	ON459975	ON494815
KRKA4	1c		Krka	Black Sea	45.8621833	14.829533333333334	ON459976	ON494786
KRKA5	1c		Krka	Black Sea	45.8621833	14.829533333333334	ON459977	ON494787
KRKA6	1c		Krka	Black Sea	45.8621833	14.829533333333334	ON459978	ON494788	ON495172
KRKA7	1c		Krka	Black Sea	45.8621833	14.829533333333334	ON459979	ON494789
KRKA8	1c		Krka	Black Sea	45.8621833	14.829533333333334	ON459980	ON494790
KRKA9	1c		Krka	Black Sea	45.8621833	14.829533333333334	ON459981	ON494791
LOGA1	1a		Logaščica	Black Sea	45.9135083	14.228452777777777	ON459982	ON494816	ON495177
LOGA10	1a		Logaščica	Black Sea	45.9135083	14.228452777777777	ON459983	ON494825
LOGA11	1a		Logaščica	Black Sea	45.9135083	14.228452777777777	ON459984	ON494826	ON495178	ON495179
LOGA12	1a		Logaščica	Black Sea	45.9135083	14.228452777777777	ON459985	ON494827	ON495180
LOGA13	1a		Logaščica	Black Sea	45.9135083	14.228452777777777	ON459986	ON494828	ON495181
LOGA14	1a		Logaščica	Black Sea	45.9135083	14.228452777777777	ON459987	ON494829	ON495182
LOGA15	1a		Logaščica	Black Sea	45.9135083	14.228452777777777	ON459988	ON494830	ON495183
LOGA16	1a		Logaščica	Black Sea	45.9135083	14.228452777777777	ON459989	ON494831	ON495184
LOGA17	1a		Logaščica	Black Sea	45.9135083	14.228452777777777	ON459990	ON494832	ON495185
LOGA18	1a		Logaščica	Black Sea	45.9135083	14.228452777777777	ON459991	ON494833
LOGA19	1a		Logaščica	Black Sea	45.9135083	14.228452777777777	ON459992	ON494834	ON495186
LOGA2	1a		Logaščica	Black Sea	45.9135083	14.228452777777777	ON459993	ON494817	ON495187
LOGA20	1a		Logaščica	Black Sea	45.9135083	14.228452777777777	ON459994	ON494835	ON495188
LOGA3	1a		Logaščica	Black Sea	45.9135083	14.228452777777777	ON459995	ON494818	ON495189
LOGA4	1a		Logaščica	Black Sea	45.9135083	14.228452777777777	ON459996	ON494819
LOGA5	1a		Logaščica	Black Sea	45.9135083	14.228452777777777	ON459997	ON494820	ON495190
LOGA6	1a		Logaščica	Black Sea	45.9135083	14.228452777777777	ON459998	ON494821	ON495191
LOGA7	1a		Logaščica	Black Sea	45.9135083	14.228452777777777	ON459999	ON494822	ON495192
LOGA8	1a		Logaščica	Black Sea	45.9135083	14.228452777777777	ON460000	ON494823
LOGA9	1a		Logaščica	Black Sea	45.9135083	14.228452777777777	ON460001	ON494824	ON495193
LOZN1	1c		Petrovče, Ložnica River	Black Sea	46.251087	15.207839	ON460002	ON494836	ON495197
LOZN2	1c		Petrovče, Ložnica River	Black Sea	46.251087	15.207839	ON460003	ON494837	ON495198
LOZN3	1c		Petrovče, Ložnica River	Black Sea	46.251087	15.207839	ON460004	ON494838	ON495199
MALI10	1a (1c)*		Stream Mali Obrh, village Iga vas	Black Sea	45.691065	14.477842	ON460006	ON494847	ON495200	ON495201
MALI11	1a		Stream Mali Obrh, village Iga vas	Black Sea	45.691065	14.477842	ON460007	ON494848	ON495202	ON495203
MALI12	1a		Stream Mali Obrh, village Iga vas	Black Sea	45.691065	14.477842	ON460008	ON494849
MALI13	1a		Stream Mali Obrh, village Iga vas	Black Sea	45.691065	14.477842	ON460009	ON495204	ON495204
MALI14	1a		Stream Mali Obrh, village Iga vas	Black Sea	45.691065	14.477842	ON460010	ON494850	ON495205
MALI15	1a		Stream Mali Obrh, village Iga vas	Black Sea	45.691065	14.477842	ON460011	ON494851
MALI16	1a		Stream Mali Obrh, village Iga vas	Black Sea	45.691065	14.477842	ON460012	ON494852	ON495206
MALI18	1a		Stream Mali Obrh, village Iga vas	Black Sea	45.691065	14.477842	ON460014	ON494854
MALI20	1a		Stream Mali Obrh, village Iga vas	Black Sea	45.691065	14.477842	ON460017	ON495207	ON495207
MALI21	1a		Stream Mali Obrh, village Iga vas	Black Sea	45.691065	14.477842	ON460018
MALI22	1a		Stream Mali Obrh, village Iga vas	Black Sea	45.691065	14.477842	ON460019
MALI1	1a		Stream Mali Obrh, village Iga vas	Black Sea	45.691065	14.477842	ON460005	ON494839
MALI2	1a		Stream Mali Obrh, village Iga vas	Black Sea	45.691065	14.477842	ON460016	ON494840
MALI3	1a		Stream Mali Obrh, village Iga vas	Black Sea	45.691065	14.477842		ON494841	ON495208
MALI4	1a		Stream Mali Obrh, village Iga vas	Black Sea	45.691065	14.477842	ON460022	ON494842
MALI5	1a		Stream Mali Obrh, village Iga vas	Black Sea	45.691065	14.477842	ON460023	ON494843
MALI6	1a		Stream Mali Obrh, village Iga vas	Black Sea	45.691065	14.477842	ON460024	ON494844
MALI8	1a		Stream Mali Obrh, village Iga vas	Black Sea	45.691065	14.477842	ON460025	ON494845
MALI9	1a		Stream Mali Obrh, village Iga vas	Black Sea	45.691065	14.477842	ON460026	ON494846
MOKR1	1b		Mokri Potok	Black Sea	45.7180556	14.961	ON460027	ON494856	ON495209
MOKR10	1b		Mokri Potok	Black Sea	45.7180556	14.961	ON460028	ON494865
MOKR11	1b		Mokri Potok	Black Sea	45.7180556	14.961	ON460029	ON494866
MOKR12	1b		Mokri Potok	Black Sea	45.7180556	14.961	ON460030	ON494867
MOKR13	1b		Mokri Potok	Black Sea	45.7180556	14.961	ON460031	ON494868
MOKR14	1b		Mokri Potok	Black Sea	45.7180556	14.961	ON460032	ON494869
MOKR15	1b		Mokri Potok	Black Sea	45.7180556	14.961	ON460033	ON494870
MOKR16	1b		Mokri Potok	Black Sea	45.7180556	14.961	ON460034	ON494871
MOKR17	1b		Mokri Potok	Black Sea	45.7180556	14.961	ON460035	ON494872
MOKR18	1b		Mokri Potok	Black Sea	45.7180556	14.961	ON460036	ON494873
MOKR19	1b		Mokri Potok	Black Sea	45.7180556	14.961	ON460037	ON494874
MOKR2	1b		Mokri Potok	Black Sea	45.7180556	14.961	ON460038	ON494857
MOKR21	1b		Mokri Potok	Black Sea	45.7180556	14.961	ON460039	ON494875
MOKR22	1b		Mokri Potok	Black Sea	45.7180556	14.961	ON460040	ON494876	ON495210
MOKR23	1b		Mokri Potok	Black Sea	45.7180556	14.961	ON460041	ON494877
MOKR24	1b		Mokri Potok	Black Sea	45.7180556	14.961	ON460042	ON494878	ON495211	ON495212
MOKR25	1b		Mokri Potok	Black Sea	45.7180556	14.961	ON460043	ON494879
MOKR26	1b		Mokri Potok	Black Sea	45.7180556	14.961	ON460044	ON494880
MOKR27	1b		Mokri Potok	Black Sea	45.7180556	14.961	ON460045	ON494881
MOKR28	1b		Mokri Potok	Black Sea	45.7180556	14.961	ON460046	ON494882
MOKR29	1b		Mokri Potok	Black Sea	45.7180556	14.961	ON460047	ON494883
MOKR3	1b		Mokri Potok	Black Sea	45.7180556	14.961	ON460048	ON494858
MOKR30	1b		Mokri Potok	Black Sea	45.7180556	14.961	ON460049	ON494884
MOKR31	1b		Mokri Potok	Black Sea	45.7180556	14.961	ON460050	ON494885
MOKR32	1b		Mokri Potok	Black Sea	45.7180556	14.961	ON460051	ON494886
MOKR33	1b		Mokri Potok	Black Sea	45.7180556	14.961	ON460052	ON494887
MOKR34	1b		Mokri Potok	Black Sea	45.7180556	14.961	ON460053	ON494888
MOKR35	1b		Mokri Potok	Black Sea	45.7180556	14.961	ON460054	ON494889
MOKR4	1b		Mokri Potok	Black Sea	45.7180556	14.961	ON460055	ON494859
MOKR5	1b		Mokri Potok	Black Sea	45.7180556	14.961	ON460056	ON494860
MOKR6	1b		Mokri Potok	Black Sea	45.7180556	14.961	ON460057	ON494861
MOKR7	1b		Mokri Potok	Black Sea	45.7180556	14.961	ON460058	ON494862
MOKR8	1b		Mokri Potok	Black Sea	45.7180556	14.961	ON460059	ON494863	ON495213
MOKR9	1b		Mokri Potok	Black Sea	45.7180556	14.961	ON460060	ON494864
MRZL1	1a		Stream Mrzlek, confluence to River Reka, village Ribnica	Adriatic Sea	45.632347	14.156231	ON460061	ON494890
MRZL10	1a		Stream Mrzlek, confluence to River Reka, village Ribnica	Adriatic Sea	45.632347	14.156231	ON460062	ON494895
MRZL12	1a		Stream Mrzlek, confluence to River Reka, village Ribnica	Adriatic Sea	45.632347	14.156231	ON460063	ON494896
MRZL13	1a		Stream Mrzlek, confluence to River Reka, village Ribnica	Adriatic Sea	45.632347	14.156231	ON460064	ON494897
MRZL14	1a		Stream Mrzlek, confluence to River Reka, village Ribnica	Adriatic Sea	45.632347	14.156231	ON460065	ON494898
MRZL16	1a		Stream Mrzlek, confluence to River Reka, village Ribnica	Adriatic Sea	45.632347	14.156231	ON460066	ON494899
MRZL18	1a		Stream Mrzlek, confluence to River Reka, village Ribnica	Adriatic Sea	45.632347	14.156231	ON460067	ON494900
MRZL2	1a		Stream Mrzlek, confluence to River Reka, village Ribnica	Adriatic Sea	45.632347	14.156231	ON460068	ON494891
MRZL22	1a		Stream Mrzlek, confluence to River Reka, village Ribnica	Adriatic Sea	45.632347	14.156231	ON460069	ON494901	ON495214
MRZL23	1a		Stream Mrzlek, confluence to River Reka, village Ribnica	Adriatic Sea	45.632347	14.156231	ON460070	ON494902	ON495215
MRZL24	1a		Stream Mrzlek, confluence to River Reka, village Ribnica	Adriatic Sea	45.632347	14.156231	ON460071	ON494903	ON495216	ON495217
MRZL25	1a		Stream Mrzlek, confluence to River Reka, village Ribnica	Adriatic Sea	45.632347	14.156231	ON460072		ON495218	ON495219
MRZL26	1a		Stream Mrzlek, confluence to River Reka, village Ribnica	Adriatic Sea	45.632347	14.156231	ON460073	ON494904	ON495220	ON495221
MRZL27	1a		Stream Mrzlek, confluence to River Reka, village Ribnica	Adriatic Sea	45.632347	14.156231	ON460074	ON494905	ON495222	ON495223
MRZL28	1a		Stream Mrzlek, confluence to River Reka, village Ribnica	Adriatic Sea	45.632347	14.156231	ON460075	ON494906	ON495224
MRZL29	1a		Stream Mrzlek, confluence to River Reka, village Ribnica	Adriatic Sea	45.632347	14.156231	ON460076	ON494907	ON495225	ON495226
MRZL30	1a		Stream Mrzlek, confluence to River Reka, village Ribnica	Adriatic Sea	45.632347	14.156231	ON460077	ON494908	ON495227	ON495228
MRZL4	1a		Stream Mrzlek, confluence to River Reka, village Ribnica	Adriatic Sea	45.632347	14.156231	ON460078	ON494892
MRZL6	1a		Stream Mrzlek, confluence to River Reka, village Ribnica	Adriatic Sea	45.632347	14.156231	ON460079	ON494893
MRZL8	1a		Stream Mrzlek, confluence to River Reka, village Ribnica	Adriatic Sea	45.632347	14.156231	ON460080	ON494894
NANO1	1a		Confluence of streams Globoscak and Zabovec – where they become river Nanoscica	Adriatic Sea/Black Sea	45.756381	14.081345	ON460081	ON494909	ON495229	ON495230
NANO11	1a		Confluence of streams Globoscak and Zabovec – where they become river Nanoscica	Adriatic Sea/Black Sea	45.756381	14.081345	ON460083	ON494918	ON495231	ON495232
NANO12	1a		Confluence of streams Globoscak and Zabovec – where they become river Nanoscica	Adriatic Sea/Black Sea	45.756381	14.081345	ON460084	ON494919	ON495233
NANO13	1a		Confluence of streams Globoscak and Zabovec – where they become river Nanoscica	Adriatic Sea/Black Sea	45.756381	14.081345	ON460085	ON494920
NANO14	1a		Confluence of streams Globoscak and Zabovec – where they become river Nanoscica	Adriatic Sea/Black Sea	45.756381	14.081345	ON460086	ON494921
NANO15	1a		Confluence of streams Globoscak and Zabovec – where they become river Nanoscica	Adriatic Sea/Black Sea	45.756381	14.081345	ON460087	ON494922	ON495234	ON495235
NANO16	1a		Confluence of streams Globoscak and Zabovec – where they become river Nanoscica	Adriatic Sea/Black Sea	45.756381	14.081345	ON460088	ON494923
NANO17	1a		Confluence of streams Globoscak and Zabovec – where they become river Nanoscica	Adriatic Sea/Black Sea	45.756381	14.081345	ON460089	ON494924
NANO18	1a		Confluence of streams Globoscak and Zabovec – where they become river Nanoscica	Adriatic Sea/Black Sea	45.756381	14.081345	ON460090	ON494925	ON495236
NANO19	1a		Confluence of streams Globoscak and Zabovec – where they become river Nanoscica	Adriatic Sea/Black Sea	45.756381	14.081345	ON460091	ON494926
NANO2	1a		Confluence of streams Globoscak and Zabovec – where they become river Nanoscica	Adriatic Sea/Black Sea	45.756381	14.081345	ON460092	ON494910
NANO20	1a		Confluence of streams Globoscak and Zabovec – where they become river Nanoscica	Adriatic Sea/Black Sea	45.756381	14.081345	ON460093	ON494927
NANO21	1a		Confluence of streams Globoscak and Zabovec – where they become river Nanoscica	Adriatic Sea/Black Sea	45.756381	14.081345	ON460094	ON494928	ON495237	ON495238
NANO22	1a		Confluence of streams Globoscak and Zabovec – where they become river Nanoscica	Adriatic Sea/Black Sea	45.756381	14.081345	ON460095	ON494929
NANO23	1a		Confluence of streams Globoscak and Zabovec – where they become river Nanoscica	Adriatic Sea/Black Sea	45.756381	14.081345	ON460096	ON494930
NANO24	1a		Confluence of streams Globoscak and Zabovec – where they become river Nanoscica	Adriatic Sea/Black Sea	45.756381	14.081345	ON460097	ON494931
NANO25	1a		Confluence of streams Globoscak and Zabovec – where they become river Nanoscica	Adriatic Sea/Black Sea	45.756381	14.081345	ON460098	ON494932
NANO26	1a		Slavinje, Nanoščica River	Adriatic Sea/Black Sea	45.762339	14.102697	ON460099	ON494933
NANO27	1a		Slavinje, Nanoščica River	Adriatic Sea/Black Sea	45.762339	14.102697	ON460100	ON494934
NANO29	1a		Slavinje, Nanoščica River	Adriatic Sea/Black Sea	45.762339	14.102697	ON460101	ON494935
NANO3	1a		Confluence of streams Globoscak and Zabovec – where they become river Nanoscica	Adriatic Sea/Black Sea	45.756381	14.081345	ON460102	ON494911
NANO30	1a		Slavinje, Nanoščica River	Adriatic Sea/Black Sea	45.762339	14.102697	ON460103	ON494936
NANO31	1a		Slavinje, Nanoščica River	Adriatic Sea/Black Sea	45.762339	14.102697	ON460104	ON494937
NANO32	1a		Slavinje, Nanoščica River	Adriatic Sea/Black Sea	45.762339	14.102697	ON460105	ON494938
NANO33	1a		Slavinje, Nanoščica River	Adriatic Sea/Black Sea	45.762339	14.102697	ON460106	ON494939	ON495239
NANO34	1a		Slavinje, Nanoščica River	Adriatic Sea/Black Sea	45.762339	14.102697	ON460107	ON494940
NANO35	1a		Slavinje, Nanoščica River	Adriatic Sea/Black Sea	45.762339	14.102697	ON460108	ON494941
NANO36	1a		Slavinje, Nanoščica River	Adriatic Sea/Black Sea	45.762339	14.102697	ON460109	ON494942
NANO37	1a		Slavinje, Nanoščica River	Adriatic Sea/Black Sea	45.762339	14.102697	ON460110	ON494943
NANO38	1a		Slavinje, Nanoščica River	Adriatic Sea/Black Sea	45.762339	14.102697	ON460111	ON494944
NANO39	1a		Slavinje, Nanoščica River	Adriatic Sea/Black Sea	45.762339	14.102697	ON460112	ON494945
NANO4	1a		Confluence of streams Globoscak and Zabovec – where they become river Nanoscica	Adriatic Sea/Black Sea	45.756381	14.081345	ON460113	ON494912
NANO40	1a		Slavinje, Nanoščica River	Adriatic Sea/Black Sea	45.762339	14.102697	ON460114	ON494946
NANO41	1a		Slavinje, Nanoščica River	Adriatic Sea/Black Sea	45.762339	14.102697	ON460115	ON494947
NANO42	1a		Slavinje, Nanoščica River	Adriatic Sea/Black Sea	45.762339	14.102697	ON460116	ON494948
NANO45	1a		Slavinje, Nanoščica River	Adriatic Sea/Black Sea	45.762339	14.102697	ON460117	ON494949
NANO5	1a		Confluence of streams Globoscak and Zabovec – where they become river Nanoscica	Adriatic Sea/Black Sea	45.756381	14.081345	ON460118	ON494913	ON495240	ON495241
NANO6	1a		Confluence of streams Globoscak and Zabovec – where they become river Nanoscica	Adriatic Sea/Black Sea	45.756381	14.081345	ON460119	ON494914	ON495242
NANO7	1a		Confluence of streams Globoscak and Zabovec – where they become river Nanoscica	Adriatic Sea/Black Sea	45.756381	14.081345	ON460120	ON494915	ON495243
NANO8	1a		Confluence of streams Globoscak and Zabovec – where they become river Nanoscica	Adriatic Sea/Black Sea	45.756381	14.081345	ON460121	ON494916	ON495244
NANO9	1a		Confluence of streams Globoscak and Zabovec – where they become river Nanoscica	Adriatic Sea/Black Sea	45.756381	14.081345	ON460122	ON494917
MALI23	1a		Podgora by Lož	Adriatic Sea/Black Sea	45.683577775591	14.489679336547	ON460020	ON494950	ON495245
MALI24	1a		Podgora by Lož	Adriatic Sea/Black Sea	45.683577775591	14.489679336547	ON460021	ON495246	ON495246
PRED1	1a		Stream Predjamski potok, village Predjama	Adriatic Sea	45.812345	14.129307	ON460123		ON495247	ON495248
PRED10	1a		Stream Predjamski potok, village Predjama	Adriatic Sea	45.812345	14.129307	ON460124	ON494959	ON495249
PRED11	1a		Stream Predjamski potok, village Predjama	Adriatic Sea	45.812345	14.129307	ON460125	ON494960
PRED12	1a		Stream Predjamski potok, village Predjama	Adriatic Sea	45.812345	14.129307	ON460126	ON494961	ON495250
PRED13	1a		Stream Predjamski potok, village Predjama	Adriatic Sea	45.812345	14.129307	ON460127	ON494962
PRED14	1a		Stream Predjamski potok, village Predjama	Adriatic Sea	45.812345	14.129307	ON460128	ON494963	ON495251	ON495252
PRED15	1a		Stream Predjamski potok, village Predjama	Adriatic Sea	45.812345	14.129307	ON460129	ON494964
PRED16	1a		Stream Predjamski potok, village Predjama	Adriatic Sea	45.812345	14.129307	ON460130	ON494965
PRED17	1a		Stream Predjamski potok, village Predjama	Adriatic Sea	45.812345	14.129307	ON460131	ON494966	ON495253	ON495254
PRED18	1a		Stream Predjamski potok, village Predjama	Adriatic Sea	45.812345	14.129307	ON460132	ON494967
PRED19	1a		Stream Predjamski potok, village Predjama	Adriatic Sea	45.812345	14.129307	ON460133	ON494968
PRED2	1a		Stream Predjamski potok, village Predjama	Adriatic Sea	45.812345	14.129307	ON460134	ON494951	ON495255
PRED20	1a		Stream Predjamski potok, village Predjama	Adriatic Sea	45.812345	14.129307	ON460135	ON494969
PRED21	1a		Stream Predjamski potok, village Predjama	Adriatic Sea	45.812345	14.129307	ON460136	ON494970
PRED22	1a		Stream Predjamski potok, village Predjama	Adriatic Sea	45.812345	14.129307	ON460137	ON494971	ON495256	ON495257
PRED23	1a		Stream Predjamski potok, village Predjama	Adriatic Sea	45.812345	14.129307	ON460138	ON494972
PRED24	1a		Predjama, Predjama Stream	Adriatic Sea	45.814449	14.127013	ON460139	ON494973
PRED25	1a		Predjama, Predjama Stream	Adriatic Sea	45.814449	14.127013	ON460140	ON494974	ON495258	ON495259
PRED26	1a		Predjama, Predjama Stream	Adriatic Sea	45.814449	14.127013	ON460141	ON494975
PRED27	1a		Predjama, Predjama Stream	Adriatic Sea	45.814449	14.127013	ON460142	ON494976
PRED3	1a		Stream Predjamski potok, village Predjama	Adriatic Sea	45.812345	14.129307	ON460143	ON494952	ON495260	ON495261
PRED31	1a		Predjama, Predjama Stream	Adriatic Sea	45.814449	14.127013	ON460144	ON494977
PRED33	1a		Predjama, Predjama Stream	Adriatic Sea	45.814449	14.127013	ON460145	ON494978
PRED4	1a		Stream Predjamski potok, village Predjama	Adriatic Sea	45.812345	14.129307	ON460146	ON494953
PRED5	1a		Stream Predjamski potok, village Predjama	Adriatic Sea	45.812345	14.129307	ON460147	ON494954	ON495262
PRED6	1a		Stream Predjamski potok, village Predjama	Adriatic Sea	45.812345	14.129307	ON460148	ON494955
PRED7	1a		Stream Predjamski potok, village Predjama	Adriatic Sea	45.812345	14.129307	ON460149	ON494956	ON495263
PRED8	1a		Stream Predjamski potok, village Predjama	Adriatic Sea	45.812345	14.129307	ON460150	ON494957
PRED9	1a		Stream Predjamski potok, village Predjama	Adriatic Sea	45.812345	14.129307	ON460151	ON494958	ON495264
RAKO1	1a		Rakov Skocijan, 500 m downstream from previous location	Adriatic Sea/Black Sea	45.790727	14.303469	ON460152	ON494979
RAKO11	1a		Rakov Skocijan	Adriatic Sea/Black Sea	45.790727	14.303469	ON460153	ON494988	ON495273
RAKO12	1a		Rakov Skocijan	Adriatic Sea/Black Sea	45.790727	14.303469	ON460154	ON494989
RAKO13	1a		Rakov Skocijan	Adriatic Sea/Black Sea	45.790727	14.303469	ON460155	ON494990	ON495274
RAKO14	1a		Rakov Skocijan	Adriatic Sea/Black Sea	45.790727	14.303469	ON460156	ON494991
RAKO15	1a		Rakov Skocijan	Adriatic Sea/Black Sea	45.790727	14.303469	ON460157	ON494992
RAKO16	1a (1c)*		Rakov Skocijan	Adriatic Sea/Black Sea	45.790727	14.303469	ON460158	ON494993	ON495275	ON495276
RAKO17	1a		Rakov Skocijan	Adriatic Sea/Black Sea	45.790727	14.303469	ON460159	ON494994	ON495277
RAKO18	1a		Rakov Skocijan	Adriatic Sea/Black Sea	45.790727	14.303469	ON460160	ON494995
RAKO19	1a		Rakov Skocijan	Adriatic Sea/Black Sea	45.790727	14.303469	ON460161	ON494996
RAKO2	1a		Rakov Skocijan, 500 m downstream from previous location	Adriatic Sea/Black Sea	45.790727	14.303469	ON460162	ON494980	ON495278
RAKO20	1a		Rakov Skocijan	Adriatic Sea/Black Sea	45.790727	14.303469	ON460163	ON494997
RAKO3	1a		Rakov Skocijan, 500 m downstream from previous location	Adriatic Sea/Black Sea	45.790727	14.303469	ON460164	ON494981	ON495279
RAKO4	1a		Rakov Skocijan, 500 m downstream from previous location	Adriatic Sea/Black Sea	45.790727	14.303469	ON460165	ON494982	ON495280
RAKO5	1a		Rakov Skocijan, 500 m downstream from previous location	Adriatic Sea/Black Sea	45.790727	14.303469	ON460166	ON494983
RAKO6	1a (1c)		Rakov Skocijan, 500 m downstream from previous location	Adriatic Sea/Black Sea	45.790727	14.303469	ON460167	ON494984	ON495281
RAKO7	1a		Rakov Skocijan, 500 m downstream from previous location	Adriatic Sea/Black Sea	45.790727	14.303469	ON460168	ON494985
RAKO8	1a		Rakov Skocijan	Adriatic Sea/Black Sea	45.790727	14.303469	ON460169	ON494986	ON495282
RAKO9	1a		Rakov Skocijan	Adriatic Sea/Black Sea	45.790727	14.303469	ON460170	ON494987	ON495283
RAKU1	1a		Rakulik	Adriatic Sea/Black Sea	45.743382	14.113017	ON460171	ON494998	ON495284
RAKU10	1a		Rakulik	Adriatic Sea/Black Sea	45.743382	14.113017	ON460172	ON495006	ON495285
RAKU11	1a		Rakulik	Adriatic Sea/Black Sea	45.743382	14.113017	ON460173	ON495007
RAKU12	1a		Rakulik	Adriatic Sea/Black Sea	45.743382	14.113017	ON460174	ON495008	ON495286
RAKU13	1a		Rakulik	Adriatic Sea/Black Sea	45.743382	14.113017	ON460175	ON495009
RAKU14	1a		Rakulik	Adriatic Sea/Black Sea	45.743382	14.113017	ON460176	ON495010	ON495287
RAKU15	1a		Rakulik	Adriatic Sea/Black Sea	45.743382	14.113017	ON460177	ON495011
RAKU16	1a		Rakulik	Adriatic Sea/Black Sea	45.743382	14.113017	ON460178	ON495012
RAKU17	1a		Rakulik	Adriatic Sea/Black Sea	45.743382	14.113017	ON460179	ON495013	ON495288
RAKU18	1a		Rakulik	Adriatic Sea/Black Sea	45.743382	14.113017	ON460180	ON495014
RAKU19	1a		Rakulik	Adriatic Sea/Black Sea	45.743382	14.113017	ON460181	ON495015
RAKU2	1a		Rakulik	Adriatic Sea/Black Sea	45.743382	14.113017	ON460182	ON494999	ON495289	ON495290
RAKU20	1a		Rakulik	Adriatic Sea/Black Sea	45.743382	14.113017	ON460183	ON495016
RAKU21	1a		Rakulik	Adriatic Sea/Black Sea	45.743382	14.113017	ON460184	ON495017
RAKU22	1a		Rakulik	Adriatic Sea/Black Sea	45.743382	14.113017	ON460185	ON495018	ON495291
RAKU23	1a		Rakulik	Adriatic Sea/Black Sea	45.743382	14.113017	ON460186	ON495019
RAKU24	1a		Rakulik	Adriatic Sea/Black Sea	45.743382	14.113017	ON460187	ON495020
RAKU25	1a		Rakulik	Adriatic Sea/Black Sea	45.743382	14.113017	ON460188	ON495021
RAKU26	1a		Rakulik	Adriatic Sea/Black Sea	45.743382	14.113017	ON460189	ON495022
RAKU3	1a		Rakulik	Adriatic Sea/Black Sea	45.743382	14.113017	ON460190	ON495000
RAKU4	1a		Rakulik	Adriatic Sea/Black Sea	45.743382	14.113017	ON460191	ON495001
RAKU5	1a		Rakulik	Adriatic Sea/Black Sea	45.743382	14.113017	ON460192	ON495002	ON495292
RAKU7	1a		Rakulik	Adriatic Sea/Black Sea	45.743382	14.113017	ON460193	ON495003
RAKU8	1a		Rakulik	Adriatic Sea/Black Sea	45.743382	14.113017	ON460194	ON495004
RAKU9	1a		Rakulik	Adriatic Sea/Black Sea	45.743382	14.113017	ON460195	ON495005
RASC1	1a (1c)		Rasica	Black Sea	45.8662719	14.622183194	ON460196	ON495023	ON495293
RASC10	1c		Rasica	Black Sea	45.8662719	14.622183194	ON460197	ON495032
RASC11	1c		Rasica	Black Sea	45.8662719	14.622183194	ON460198	ON495033	ON495294
RASC12	1c		Rasica	Black Sea	45.8662719	14.622183194	ON460199	ON495034	ON495295
RASC13	1c		Rasica	Black Sea	45.8662719	14.622183194	ON460200	ON495035
RASC14	1c		Rasica	Black Sea	45.8662719	14.622183194	ON460201	ON495036	ON495296
RASC15	1c		Rasica	Black Sea	45.8662719	14.622183194	ON460202	ON495037
RASC16	1c		Rasica	Black Sea	45.8662719	14.622183194	ON460203	ON495038
RASC17	1c		Rasica	Black Sea	45.8662719	14.622183194	ON460204	ON495297	ON495297
RASC2	1c		Rasica	Black Sea	45.8662719	14.622183194	ON460205	ON495024
RASC3	1c		Rasica	Black Sea	45.8662719	14.622183194	ON460206	ON495025
RASC4	1c		Rasica	Black Sea	45.8662719	14.622183194	ON460207	ON495026
RASC5	1c		Rasica	Black Sea	45.8662719	14.622183194	ON460208	ON495027	ON495298
RASC6	1c		Rasica	Black Sea	45.8662719	14.622183194	ON460209	ON495028	ON495299
RASC7	1c		Rasica	Black Sea	45.8662719	14.622183194	ON460210	ON495029	ON495300
RASC8	1c		Rasica	Black Sea	45.8662719	14.622183194	ON460211	ON495030	ON495301
RASC9	1c		Rasica	Black Sea	45.8662719	14.622183194	ON460212	ON495031	ON495302
RIZA1	1a		Rizana	Adriatic Sea	45.542301	13.811827	ON460213	ON495039	ON495303	ON495304
RIZA2	1a		Rizana	Adriatic Sea	45.542301	13.811827	ON460214	ON495040	ON495305
RIZA3	1a		Rizana	Adriatic Sea	45.542301	13.811827	ON460215	ON495041	ON495306
RIZA4	1a		Rizana	Adriatic Sea	45.542301	13.811827	ON460216	ON495042	ON495307
RIZA5	1a		Rizana	Adriatic Sea	45.542301	13.811827	ON460217	ON495043	ON495308
RIZA6	1a		Rizana	Adriatic Sea	45.542301	13.811827	ON460218
TOJN1	1c		Tojnica	Black Sea	45.9747667	14.314411111111111	ON460219	ON495044	ON495313
TOJN10	1c		Tojnica	Black Sea	45.9747667	14.314411111111111	ON460220	ON495052
TOJN11	1c		Tojnica	Black Sea	45.9747667	14.314411111111111	ON460221	ON495053	ON495314
TOJN12	1a (1c)		Tojnica	Black Sea	45.9747667	14.314411111111111	ON460222	ON495054	ON495315	ON495316
TOJN13	1c		Tojnica	Black Sea	45.9747667	14.314411111111111	ON460223	ON495055
TOJN14	1c		Tojnica	Black Sea	45.9747667	14.314411111111111	ON460224	ON495056
TOJN15	1c		Tojnica	Black Sea	45.9747667	14.314411111111111	ON460225	ON495057
TOJN16	1c		Tojnica	Black Sea	45.9747667	14.314411111111111	ON460226	ON495058
TOJN18	1c		Tojnica	Black Sea	45.9747667	14.314411111111111	ON460227	ON495059	ON495318
TOJN19	1c		Tojnica	Black Sea	45.9747667	14.314411111111111	ON460228	ON495060	ON495319
TOJN2	1c		Tojnica	Black Sea	45.9747667	14.314411111111111	ON460229	ON495045	ON495320
TOJN20	1c		Tojnica	Black Sea	45.9747667	14.314411111111111	ON460230	ON495061	ON495321
TOJN3	1c		Tojnica	Black Sea	45.9747667	14.314411111111111	ON460231	ON495046	ON495322
TOJN4	1c		Tojnica	Black Sea	45.9747667	14.314411111111111	ON460232	ON495047
TOJN5	1c		Tojnica	Black Sea	45.9747667	14.314411111111111	ON460233	ON495048	ON495323
TOJN6	1c		Tojnica	Black Sea	45.9747667	14.314411111111111	ON460234	ON495049
TOJN7	1c		Tojnica	Black Sea	45.9747667	14.314411111111111	ON460235	ON495050	ON495324
TOJN8	1c		Tojnica	Black Sea	45.9747667	14.314411111111111	ON460236	ON495051
VIPA10	1a		Zablje, Vipava	Adriatic Sea	45.873178	13.848624	ON460238	ON495062	ON495325
VIPA11	1a		Zablje, Vipava	Adriatic Sea	45.873178	13.848624	ON460239	ON495063	ON495326
VIPA12	1a		Zablje, Vipava	Adriatic Sea	45.873178	13.848624	ON460240	ON495064	ON495327
Palandacic et al. (2015, 2017)
	corresponding ID of this study
BEL1	BELS	1a	Goriška Brda, Belski potok	Adriatic Sea	46.0297	13,526847	MF407787	KT166522
BEL2	BELS	1a	Goriška Brda, Belski potok	Adriatic Sea	46.0297	13,526847	MF407788	KT166524
BEL3	BELS	1a	Goriška Brda, Belski potok	Adriatic Sea	46.0297	13,526847	MF407789	KT166525
BEL4	BELS	1a	Goriška Brda, Belski potok	Adriatic Sea	46.0297	13,526847	MF407790	KT166526
BEL5	BELS	1a	Goriška Brda, Belski potok	Adriatic Sea	46.0297	13,526847	MF407791	KT166527
BEL6	BELS	1a	Stream Mrzlek, confluence to River Reka, village Ribnica	Adriatic Sea	46.0297	13,526847	MF407792	KT166528
BEL7	BELS	1a	Stream Mrzlek, confluence to River Reka, village Ribnica	Adriatic Sea	46.0297	13,526847	MF407793	KT166529
BEL8	BELS	1a	Stream Mrzlek, confluence to River Reka, village Ribnica	Adriatic Sea	46.0297	13,526847	MF407794	KT166530
BEL9	BELS	1a	Stream Mrzlek, confluence to River Reka, village Ribnica	Adriatic Sea	46.0297	13,526847	MF407795	KT166531
BLO1	BLOS	1c	Velike Bloke, Bloščica River	Black Sea	45,787876077815	14.4715	MF407908	KT166532
BLO2	BLOS	1c	Velike Bloke, Bloščica River	Black Sea	45.7879	14.4715	MF407909	KT166533
BLO3	BLOS	1c	Velike Bloke, Bloščica River	Black Sea	45.7879	14.4715	MF407910	KT166534
BLO5	BLOS	1c	Velike Bloke, Bloščica River	Black Sea	45.7879	14.4715	MF407911	KT166536
BOH1		1c	Bohinj Lake	Black Sea	46.2816	13.8323	MF407912	KT166539	ON495083
BOH2		1c	Bohinj Lake	Black Sea	46.2816	13.8323	MF407913	KT166540	ON495084
BOH3		1b	Bohinj Lake	Black Sea	46.2816	13.8323	MF407885		ON495085	ON495086
BOH4		1b	Bohinj Lake	Black Sea	46.2816	13.8323	MF407886	KT166541	ON495087
BOH5		1b	Bohinj Lake	Black Sea	46.2816	13.8323	MF407887	KT166542	ON495088
CER1	CERK	1c	Dolenja vas, Cerkniščica	Adriatic Sea/Black Sea	45.7897	14.3552	MF407914	KT166562
CER12	CERK	1c	Dolenja vas, Cerkniščica	Adriatic Sea/Black Sea	45.7897	14.3552	MF407915	KT166563
CER13	CERK	1a	Dolenja vas, Cerkniščica	Adriatic Sea/Black Sea	45.7897	14.3552	MF407802	KT166564
CER2	CERK	1a	Dolenja vas, Cerkniščica	Adriatic Sea/Black Sea	45.7897	14.3552	MF407803	KT166565
CER5	CERK	1a	Dolenja vas, Cerkniščica	Adriatic Sea/Black Sea	45.7897	14.3552	MF407804	KT166568
CER6	CERK	1a	Dolenja vas, Cerkniščica	Adriatic Sea/Black Sea	45.7897	14.3552	MF407805	KT166569
CER7	CERK	1c	Dolenja vas, Cerkniščica	Adriatic Sea/Black Sea	45.7897	14.3552	MF407916	KT166570
CER8	CERK	1a	Dolenja vas, Cerkniščica	Adriatic Sea/Black Sea	45.7897	14.3552	MF407806	KT166571
KOL1	KOLP	1b	Osilnica, Kolpa River	Black Sea	45.5256	14.7003	MF407888	KT166595	ON495154	ON495155
KOL3	KOLP	1b	Osilnica, Kolpa River	Black Sea	45.5256	14.7003	MF407889	KT166597	ON495156	ON495157
KOL4	KOLP	1b	Osilnica, Kolpa River	Black Sea	45.5256	14.7003	MF407890	KT166598
KOL6	KOLP	1b	Osilnica, Kolpa River	Black Sea	45.5256	14.7003	MF407891	KT166600
KOL7	KOLP	1b	Osilnica, Kolpa River	Black Sea	45,525587	14,700324	MF407892	KT166601
KOL8	KOLP	1b	Osilnica, Kolpa River	Black Sea	45.5256	14.7003	MF407893	KT166602
KRN1		1a	Lake Krn		46,285460	13,683279	MF407818	KT166607
KRN2		1a	Lake Krn		46,285460	13,683279	MF407819	KT166608
KRN3		1a	Lake Krn		46,285460	13,683279	MF407820	KT166609
KRN4		1a	Lake Krn		46,285460	13,683279	MF407821	KT166610
LJU1		1c	Zalog, Ljubljanica River	Black Sea	46.0628	14.6216		KT166627	ON495173	ON495174
LJU2		1c	Zalog, Ljubljanica River	Black Sea	46.0628	14.6216	MF407918	KT166628	ON495175	ON495176
LOZ1	LOZN	1b	Petrovče, Ložnica River	Black Sea	46.2511	15.2078	MF407894	KT166634	ON495194
LOZ2	LOZN	1b	Petrovče, Ložnica River	Black Sea	46.2511	15.2078	MF407895	KT166635
LOZ3	LOZN	1a	Petrovče, Ložnica River	Black Sea	46.2511	15.2078	MF407823	KT166636	ON495195	ON495196
MAL1	KORO	1a	Sirič and Gradin, Malinska		45,446834	13,819069	MF407824	KT166641
MAL2	KORO	1a	Sirič and Gradin, Malinska		45,446834	13,819069	MF407825	KT166642
MAL3	KORO	1a	Sirič and Gradin, Malinska		45,446834	13,819069	MF407826	KT166643
MAL4	KORO	1a	Sirič and Gradin, Malinska		45,446834	13,819069	MF407827	KT166644
NAD1		1a	Podbela, Nadiža River	Adriatic Sea	46,242617	13,458965	MF407829	KT166665
NAD3		1a	Podbela, Nadiža River	Adriatic Sea	46,242617	13,458965	MF407830	KT166667
NAN1	NANO	1a	Slavinje, Nanoščica River	Adriatic Sea	45,762339	14,102697	MF407836	KT166668
NAN2	NANO	1a	Slavinje, Nanoščica River	Adriatic Sea	45,762339	14,102697	MF407837	KT166669
NAN4	NANO	1a	Slavinje, Nanoščica River	Adriatic Sea	45,762339	14,102697	MF407839	KT166670
NAN5	NANO	1a	Slavinje, Nanoščica River	Adriatic Sea	45,762339	14,102697	MF407840	KT166671
NAN6	NANO	1a	Slavinje, Nanoščica River	Adriatic Sea	45,762339	14,102697	MF407841	KT166672
NAN7	NANO	1a	Slavinje, Nanoščica River	Adriatic Sea	45,762339	14,102697	MF407842	KT166673
OSP1		1a	Osp, Osapska River	Adriatic Sea	45.57	13.8556	MF407844	KT166684
OSP2		1a	Osp, Osapska River	Adriatic Sea	45.57	13.8556	MF407845	KT166685
POD1	PODG	1a	Podgora by Lož	Adriatic Sea/Black Sea	45.6836	14.4897	MF407846	KT166695
POD2	PODG	1a	Podgora by Lož	Adriatic Sea/Black Sea	45.6836	14.4897	MF407847	KT166696
POD3	PODG	1a	Podgora by Lož	Adriatic Sea/Black Sea	45.6836	14.4897	MF407848	KT166697
POD4	PODG	1a	Podgora by Lož	Adriatic Sea/Black Sea	45.6836	14.4897	MF407849	KT166698
POD5	PODG	1a	Podgora by Lož	Adriatic Sea/Black Sea	45.6836	14.4897	MF407850	KT166699
POD6	PODG	1a	Podgora by Lož	Adriatic Sea/Black Sea	45.6836	14.4897	MF407851	KT166700
PRE1	PRED	1a	Predjama, Predjama Stream	Adriatic Sea	45.8144	14.127	MF407852	KT166701
PRE2	PRED	1a	Predjama, Predjama Stream	Adriatic Sea	45.8144	14.127	MF407853	KT166702
PRE3	PRED	1a	Predjama, Predjama Stream	Adriatic Sea	45.8144	14.127	MF407854	KT166703
PRE4	PRED	1a	Predjama, Predjama Stream	Adriatic Sea	45.8144	14.127	MF407855	KT166704
PRE5	PRED	1a	Predjama, Predjama Stream	Adriatic Sea	45.8144	14.127	MF407856	KT166705
PRE6	PRED	1a	Predjama, Predjama Stream	Adriatic Sea	45.8144	14.127	MF407857	KT166706
PTU1		1d	Ptuj, Drava River	Black Sea	46.4228	15.859	MF407926	KT166707	ON495265
PTU2		1d	Ptuj, Drava River	Black Sea	46.4228	15.859	MF407927	KT166708	ON495266	ON495267
PTU3		1d	Ptuj, Drava River	Black Sea	46.4228	15.859	MF407928	KT166709	ON495268
PTU4		1d	Ptuj, Drava River	Black Sea	46.4228	15.859	MF407929	KT166710
PTU5		1d	Ptuj, Drava River	Black Sea	46.4228	15.859	MF407930	KT166711	ON495269
RAD1		1b	Zavinek, Radulja River	Black Sea	45.9025	15.2975	MF407901	KT166712
RAD10		1c	Srednja vas, Loski Stream	Black Sea	45,693656	14,590316	MF407920	KT166713
RAD2		1b	Zavinek, Radulja River	Black Sea	45.9025	15.2975	MF407902		ON495270
RAD3		1b	Zavinek, Radulja River	Black Sea	45.9025	15.2975	MF407903	KT166714	ON495271	ON495272
RAD4		1b	Zavinek, Radulja River	Black Sea	45.9025	15.2975	MF407904	KT166715
RAD5		1c	Zavinek, Radulja River	Black Sea	45.9025	15.2975	MF407921	KT166716
RAD6		1c	Srednja vas, Loski Stream	Black Sea	45,693656	14,590316	MF407922	KT166717
RAD7		1c	Srednja vas, Loski Stream	Black Sea	45,693656	14,590316	MF407923	KT166718
RAD8		1c	Srednja vas, Loski Stream	Black Sea	45,693656	14,590316	MF407924	KT166719
RAD9		1c	Srednja vas, Loski Stream	Black Sea	45,693656	14,590316	MF407925	KT166720
RAT1		1d	Prosenjakovci, Ratkovski Stream	Black Sea	46.7386	16.3148	MF407931	KT166725
RAT2		1d	Prosenjakovci, Ratkovski Stream	Black Sea	46,738633	16,314816	MF407932	KT166726
RAT3		1d	Prosenjakovci, Ratkovski Stream	Black Sea	46.7386	16.3148	MF407933	KT166727
RAT4		1d	Prosenjakovci, Ratkovski Stream	Black Sea	46.7386	16.3148	MF407934	KT166728
RIZ1	RIZA	1a	Črni Kal, Rižana River	Adriatic Sea	45,533110	13,871368	MF407858	KT166734
RIZ2	RIZA	1a	Črni Kal, Rižana River	Adriatic Sea	45,533110	13,871368	MF407861	KT166735
RIZ3	RIZA	1a	Črni Kal, Rižana River	Adriatic Sea	45,533110	13,871368	MF407862	KT166736
RIZ4	RIZA	1a	Črni Kal, Rižana River	Adriatic Sea	45,543994	13,828174	MF407863	KT166737
RIZ5	RIZA	1a	Črni Kal, Rižana River	Adriatic Sea	45,543994	13,828174	MF407864	KT166738
SCA1		1d	Radvenci, Ščavnica River	Black Sea	46,628706	15,941585	MF407936	KT166746
SCA2		1d	Radvenci, Ščavnica River	Black Sea	46.6287	15.9416	MF407937	KT166747	ON495309
SCA3		1d	Radvenci, Ščavnica River	Black Sea	46.6287	15.9416	MF407938	KT166748
SCA4		1d	Radvenci, Ščavnica River	Black Sea	46.6287	15.9416	MF407939	KT166749
SCA5		1d	Radvenci, Ščavnica River	Black Sea	46.6287	15.9416	MF407940	KT166750	ON495310
SCA6		1d	Radvenci, Ščavnica River	Black Sea	46.6287	15.9416	MF407941	KT166751
SCA7		1d	Radvenci, Ščavnica River	Black Sea	46.6287	15.9416	MF407941	KT166751	ON495311	ON495312
SOC2		1a	Tolmin, Soča River	Adriatic Sea	46,190357	13,710761	MF407872	KT166758
VIP2	VIPA	1a	Renče, discharge of Lijak Stream to Vipava	Adriatic Sea	45.8948	13.6746	MF407877	KT166803
VIP3	VIPA	1a	Renče, discharge of Lijak Stream to Vipava	Adriatic Sea	45.8948	13.6746	MF407878	KT166804
